# Supplementary material for: Sirt5 Deacylation Activities Show Differential Sensitivities to Nicotinamide Inhibition
Source: PLoS One. 2012 Sep 19;7(9):e45098. doi: 10.1371/journal.pone.0045098 (PMC3446968; doi:10.1371/journal.pone.0045098)
Supplement: Table S1 — Mass spectrometry raw data for Figures 1–5. (XLSX) [file pone.0045098.s006.xlsx]

## Sheet: Fig. 1A+B
Supplementary Table S1 - Mass spectrometry raw data for Figures 1-5
MS raw data belonging to Fig. 1 Calibration curves of different ratios of acetylated and deacetylated CPS1-Lys527 peptides
1A
CPS1 ratio (acetylated to deacetylated)	area acetylated CPS1	area deacetylated CPS1	acetylated / deacetylated
1to1	5349596475	2475224964	2.16126
2to1	7599473728	1360393156	5.58623
3to1	7512384666	893803921	8.40496
9to1	9361587588	256232566	36.5355
CPSI 1to2	3705354236	4216419447	0.878792
CPSI 1to3	2520838540	4662033738	0.540716
CPSI 1to9	782770699	6043562737	0.129521
1B
acetylated / deacetylated	log10 measured ratio
1	0.334706
2	0.747119
3	0.924536
9	1.56272
0.5	-0.0561141
0.33	-0.26703
0.1	-0.887658

## Sheet: Fig. 2A
Supplementary Table S1 - Mass spectrometry raw data for Figures 1-5
MS raw data belonging to Fig. 2A Nicotinamide dose response for Sirt3 dependent deacetylation of ACS2-Lys642 (triplicate)
NAM [µM]	area acetylated peptide	area deacetylated peptide	deacetylation [%]	normalized deacetylation [%]	average	STEDV [%]
					normalized deacetylation [%]
0	1812648	4566988	71.587	100	100	0
	860431	2652594	75.507	100
	468515	5081519	91.558	100
0.1	1000908	4059293	80.22	112.059	106.226	7.995
	1006479	4806203	82.685	109.506
	376635	3020846	88.914	97.112
1	1756003	6605408	78.999	110.353	99.403	16.989
	1541625	6570404	80.996	107.269
	601198	1608716	72.795	79.507
2.5	1592743	4355296	73.222	102.285	96.176	10.981
	456215	1578536	77.579	102.743
	603778	1960054	76.45	83.499
5	1017405	4528860	81.656	114.066	94.989	18.15
	1493462	3516412	70.19	92.957
	956635	2383160	71.356	77.936
7.5	2363665	5707448	70.656	98.781	86.76	19.831
	1616602	4533883	73.716	97.627
	873900	1230788	58.478	63.87
10	1749382	5046289	74.257	103.73	92.691	16.441
	1260322	3973850	75.921	100.548
	789273	1644221	67.566	73.796
25	2837403	2553437	47.366	66.166	66.882	5.236
	1834915	2215434	54.697	72.44
	953792	1254286	56.804	62.042
50	5222320	2979891	36.33	50.75	50.276	11.524
	3122206	2711476	46.48	61.556
	1157760	630855	35.271	38.523
75	5284967	1096752	17.186	24.007	29.473	11.956
	3170400	1534018	32.608	43.185
	1295946	312639	19.436	21.228
100	4172876	643369	13.358	18.66	21.28	2.59
	3411405	748898	18.001	23.84
	2233940	542434	19.537	21.339
500	5196543	176932	3.293	4.6	3.576	1.163
	2819348	50080	1.745	2.311
	2982112	107978	3.494	3.817
1000	7131773	169546	2.322	3.244	3.131	0.553
	5371614	150914	2.733	3.619
	2865312	67984	2.318	2.531
5000	7868219	0	0	0	0.133	0.231
	8543934	25911	0.302	0.4
	3378356	0	0	0
10000	8530370	0	0	0	0.184	0.319
	5511270	23119	0.418	0.553
	1714910	0	0	0
MS raw data belonging to Fig. 2A Nicotinamide dose response for Sirt5 dependent deacetylation of CPS1-Lys527 (triplicate)
NAM [µM]	area acetylated peptide	area deacetylated peptide	deacetylation [%]	normalized deacetylation [%]	average	STEDV [%]
					normalized deacetylation [%]
1	1344228	5039922	78.9	93.154	91.345	3.865
	1142178	5567747	83	93.973
	1140895	4371920	79.3	86.906
10	1294426	7191365	84.7	100	100	0
	211915	1599246	88.3	100
	13225	137970	91.4	100
100	17629	1005929	98.3	115.967	104.821	9.701
	302905	1988634	86.8	98.281
	85927	918943	91.4	100.215
500	595377	2181474	78.6	92.7	93.14	0.53
	33322	159981	82.8	93.728
	236125	1323253	84.9	92.992
1000	252587	689502	73.2	86.362	64.26	23.25
	13451259	7348449	35.3	40.011
	2307567	3548834	60.6	66.406
5000	13795318	3295787	19.3	22.755	16.451	8.011
	10380731	729499	6.6	7.436
	8243471	1746959	17.5	19.162
MS raw data belonging to Fig. 2A Nicotinamide dose response for Sirt5 dependent deacetylation of ACS2-Lys642 (triplicate)
NAM [µM]	area acetylated peptide	area deacetylated peptide	deacetylation [%]	normalized deacetylation [%]	average	STEDV [%]
					normalized deacetylation [%]
1	32627300	13557758	29.355	100	100	0
	34373591	17168738	33.31	100
	6769142	2948921	30.345	100
10	9247245	4792373	34.135	110.1	110.24	1.64
	10088225	4412155	30.428	98.144
	1525633	1050679	40.782	131.542
100	15648539	7630933	32.78	105.729	94.533	2.975
	9508387	4353227	31.405	101.295
	1211472	764222	38.681	124.765
500	9319820	2205431	19.136	61.721	65.92	3.69
	2292398	605226	20.887	67.37
	6004486	1624045	21.289	68.667
1000	58982824	5406767	8.397	27.084	31.53	7.394
	44500688	6829565	13.305	42.915
	11709287	1004924	7.904	25.494
5000	42068345	1772184	4.042	13.038	13.533	0.96
	5713555	271598	4.538	14.637
	6320318	263707	4.005	12.919
10000	59418028	1029120	1.703	5.491	5.323	0.47
	60600975	1091209	1.769	5.705
	7399497	110734	1.474	4.756

## Sheet: Fig. 3C
Supplementary Table S1 - Mass spectrometry raw data for Figures 1-5
MS raw data belonging to Fig. 3C Nicotinamide dose response for Sirt5 R105L variant dependent deacetylation of ACS2-Lys642
NAM [µM]	area acetylated peptide	area deacetylated peptide	deacetylation [%]	normalized deacetylation [%]
0.1	3238318	3029757	48.336	100
1	6475800	5610217	46.419	96.034
5	3572365	3723766	51.038	105.588
7.5	5618014	4985396	47.017	97.27
10	5264041	5159050	49.496	102.4
25	4503095	3399331	43.016	88.994
50	6212757	3744608	37.606	77.802
100	2318768	913784	28.268	58.482
500	3212152	514041	13.795	28.54
1000	5823151	658486	10.159	21.018
5000	8656917	223135	2.513	5.199
10000	6717114	64174	0.946	1.958

## Sheet: Fig. 4A+B
Supplementary Table S1 - Mass spectrometry raw data for Figures 1-5
MS raw data belonging to Fig. 4A Comparison of Sirt5 deacetylation and desuccinylation activities against CPS1-Lys527
time	area acetylated CPS1	area deacetylated CPS1
10	2876817488	531503930
20	1511683158	751984155
30	920390461	1006483558
time	area succinylated CPS1	area desuccinylated CPS1
10	126916943	171423968
20	128359079	1196506588
30	93229204	1931457788
MS raw data belonging to Fig. 4B Nicotinamide dose response for Sirt5 dependent desuccinylation of CPS1-Lys527
NAM [µM]	area succinylated CPS1	area desuccinylated CPS1	desuccinylation [%]	desuccinylation normalized [%]
0	983168111	1372491581	58.2636	70.4204
0.1	677294251	3246051976	82.7368	100
2.5	214199285	1053020833	83.0969	100.435
5	1515205630	3310347985	68.6004	82.914
7.5	2843259049	3047123816	51.7305	62.5241
10	2309733124	2165959456	48.3938	58.4913
25	1218267516	987367920	44.7657	54.1061
50	4101238603	1225564570	23.0075	27.8081
75	4104522680	815758118	16.5795	20.0388
100	2141841134	456813516	17.5788	21.2467
500	3500598792	208360440	5.61776	6.78992
1000	2821475327	118207869	4.02111	4.86012
5000	3951369302	117916706	2.89772	3.50234
10000	6032640455	130426130	2.11625	2.55781

## Sheet: Fig. 5A-D
Supplementary Table S1 - Mass spectrometry raw data for Figures 1-5
MS raw data belonging to Fig. 5A Substrate titration of Sir2Af2 with acetylated Prx1-Lys197
c (Prx1)	time	area acetylated peptide	area deacetylated peptide	deacetylation [%]	deacetylated Prx1 in µM	deacetylated Prx1 in nmol/mg
20 µM	5	8560794159	3961787418	31.6371	6.32743	45.1959
	10	4934263119	3473180058	41.3108	8.26216	59.0154
	15	5207329563	6016024212	53.6027	10.7205	76.5753
	20	1932529569	4517065600	70.0364	14.0073	100.052
	25	2928458375	7334765148	71.4665	14.2933	102.095
40 µM	5	5082921049	1406199778	21.6701	8.66804	61.9146
	10	5983020962	3715941844	38.3128	15.3251	109.465
	20	1283289901	1603055450	55.5393	22.2157	158.684
	25	2390594890	5993370295	71.4861	28.5944	204.246
80 µM	5	4512423231	2475458397	35.425	28.34	202.429
	10	3489552126	1494693267	29.9884	23.9907	171.362
	15	1321095089	1483299029	52.892	42.3136	302.24
	20	629928845	2949144381	82.3997	65.9197	470.855
	25	842118258	2338170464	73.5207	58.8166	420.118
160 µM	5	3993710168	1034839601	20.5793	32.9269	235.192
	10	2803332227	1272751318	31.2249	49.9598	356.856
	15	1182637187	810622060	40.6682	65.0691	464.779
	25	3935675275	5112301416	56.5022	90.4034	645.739
320 µM	5	5771569689	1383946155	19.341	61.8911	442.079
	10	2169277378	874692406	28.7353	91.9528	656.806
	20	4452606855	3290083093	42.4928	135.977	971.263
640 µM	5	5023095134	1628700872	24.4851	156.705	1119.32
	15	3086738824	1571435623	33.735	215.904	1542.17
	20	5280804579	3442818000	39.4655	252.579	1804.14
	25	2355195989	1547919846	39.6586	253.815	1812.96
MS raw data belonging to Fig. 5A Substrate titration of Sir2Af2 with succinylated Prx1-Lys197
c (Prx1)	time	area succinylated peptide	area desuccinylated peptide	desuccinylation [%]	desuccinylated Prx1 in µM	desuccinylated Prx1 in nmol/mg
5 µM	5	185336915	60029971	24.4654	1.22327	8.73764
	10	138865991	51022661	26.8698	1.34349	9.59635
	20	69214075	49990960	41.937	2.09685	14.9775
	25	68581546	44142133	39.1596	1.95798	13.9856
10 µM 1x	5	189781757	19906244	9.49327	0.949327	6.78091
	10	134370077	25888665	16.1543	1.61543	11.5388
	15	120906334	38827663	24.3077	2.43077	17.3626
20 µM	5	157032023	16098818	9.29864	1.85973	13.2838
	10	250302843	37073792	12.9008	2.58015	18.4297
	15	218631055	31238659	12.502	2.5004	17.86
	20	237317323	46076971	16.259	3.25179	23.2271
	25	183112608	47974321	20.7603	4.15206	29.6576
40 µM	5	177544514	7219059	3.90719	1.56287	11.1634
	10	60048188	4303387	6.68731	2.67492	19.1066
	20	75621102	5329978	6.5842	2.63368	18.812
	25	241144227	28524470	10.5776	4.23104	30.2217
80 µM	5	240260141	15652102	6.1162	2.44648	17.4749
	10	229868588	18129962	7.31051	2.9242	20.8872
	20	308704703	31227777	9.18646	3.67459	26.247
	25	16388669	2303156	12.3217	4.92869	35.2049
160 µM	5	171873647	6779744	3.79491	6.07186	43.3705
	10	1381838	52049	3.62992	5.80788	41.4848
	15	332845359	16411840	4.69907	7.51851	53.7037
	25	476185	29818	5.89285	9.42856	67.3469
320 µM	10	83220498	3423837	3.9516	12.6451	90.3223
	15	321219095	18228751	5.37012	17.1844	122.746
	25	32742033	2227105	6.36877	20.3801	145.572
640 µM	5	189804220	14607852	7.14628	22.8681	163.343
	10	332943063	30014070	8.26932	26.4618	189.013
	15	296005215	35666601	10.7536	34.4115	245.796
	25	210451461	38369852	15.4206	49.3461	352.472
MS raw data belonging to Fig. 5B Comparison of Sir2Af2 wt activities against acetylated and succinylated Prx1-Lys197
time	area acetylated peptide	area deacetylated peptide	deacetylation [%]	deacetylated Prx1 in µM	deacetylated Prx1 in nmol/mg
5	255340450	17279716	6.33839	31.6919	452.742
10	183727165	26103534	12.4403	62.2014	888.592
20	229396035	65911463	22.3196	111.598	1594.26
30	235940145	92586801	28.1824	140.912	2013.03
time	area succinylated peptide	area desuccinylated peptide	desuccinylation [%]	desuccinylated Prx1 in µM	desuccinylated Prx1 in nmol/mg
5	230182285	10881682	4.51402	22.5701	32.243
10	42859964	2529022	5.57188	27.8594	39.7992
20	208829181	12097471	5.47579	27.3789	39.1128
30	138356171	11264493	7.5287	37.6435	53.7764
45	204913647	15706689	7.11933	35.5966	50.8524
MS raw data belonging to Fig. 5B Comparison of Sir2Af2 M70R activities against acetylated and succinylated Prx1-Lys197
time	area acetylated peptide	area deacetylated peptide	deacetylation [%]	deacetylated Prx1 in µM	deacetylated Prx1 in nmol/mg
5	339289510	8833538	2.53748	12.6874	90.6241
10	375185474	12188241	3.14638	15.7319	112.371
20	308276370	19003050	5.80637	29.0318	207.37
30	279774572	16309350	5.50835	27.5418	196.727
45	283691558	33126078	10.4559	52.2794	373.424
time	area succinylated peptide	area desuccinylated peptide	desuccinylation [%]	desuccinylated Prx1 in µM	desuccinylated Prx1 in nmol/mg
5	4519730	2647804	36.9416	184.708	1319.34
10	3683247	2841781	43.552	217.76	1555.43
20	5364921	6720604	55.6087	278.044	1986.03
30	3635263	5274106	59.1973	295.987	2114.19
45	2078757	7731136	78.8096	394.048	2814.63
MS raw data belonging to Fig. 5C Nicotinamide dose response for Sir2Af2 wt and M70R variant dependent deacetylation of Prx1-Lys197
wt
NAM [µM]	area acetylated peptide	area deacetylated peptide	deacetylation [%]	normalized deacetylation [%]
0	303114844	920856453	75.2351	100
1	667365754	1339817120	66.7511	88.7233
10	407112731	1312084864	76.3196	101.441
100	531915677	1239371621	69.9701	93.0019
500	944698955	914819979	49.1966	65.3905
1000	443779645	266134021	37.4882	49.8281
5000	1570280996	466302670	22.8963	30.433
M70R
NAM [µM]	area acetylated peptide	area deacetylated peptide	deacetylation [%]	normalized deacetylation [%]
0	193548955	1223839850	86.3447	100
1	220432966	1431612639	86.657	100.362
10	260525195	1443031937	84.707	98.1033
100	267098057	1304912255	83.0091	96.1369
500	901377562	1362496944	60.1843	69.7024
1000	418650150	1228351006	74.5811	86.376
5000	705118362	1132635216	61.6315	71.3785
10000	947416594	788795563	45.432	52.617
MS raw data belonging to Fig. 5D Nicotinamide dose response for Sir2Af2 wt and M70R variant dependent desuccinylation of Prx1-Lys197
wt
NAM [µM]	area succinylated peptide	area desuccinylated peptide	desuccinylation [%]	normalized desuccinylation [%]
0	1806710449	731591924	28.8221	100
1	1965071335	816844682	29.3627	100
10	2389747954	939022262	28.2093	96.0719
100	1901352196	743134706	28.1013	95.7041
1000	2238568809	783248387	25.9198	88.2746
5000	2341785522	697365732	22.9461	78.1471
10000	1850790266	470772913	20.2783	69.0614
M70R
NAM [µM]	area succinylated peptide	area desuccinylated peptide	desuccinylation [%]	normalized desuccinylation [%]
0	142312674	348600894	71.0106	100
0.1	213118824	346902305	61.9445	87.2327
1	311930013	436519899	58.3232	82.133
5	251487534	401375845	61.4793	86.5776
10	338184797	551067536	61.9698	87.2683
25	352514427	391299178	52.6072	74.0835
75	285472355	456255091	61.5125	86.6243
100	460514864	515575993	52.8205	74.3839
500	468963537	371588929	44.2077	62.255
1000	407730473	391000585	48.9527	68.9372
5000	588358149	220725785	27.281	38.4181
10000	592500673	141321457	19.2583	27.1203
